# Supplementary material for: Trends and challenges in research on integrative health practices and pediatric palliative care: a bibliometric approach
Source: Front Pediatr. 2025 Dec 2;13:1699130. doi: 10.3389/fped.2025.1699130 (PMC12706853; doi:10.3389/fped.2025.1699130)
Supplement: Supplementary file 1 [file Datasheet1.csv]

Autor	Titulo	Journal
Zeltzer L and LeBaron S	,Hypnosis and nonhypnotic techniques for reduction of pain and anxiety during painful procedures in children and adolescents with cancer.,1982,12,,	The Journal of pediatrics,0022-3476 (Print),101,6,1032-5,
Zeltzer L and LeBaron S and Zeltzer PM,	,The effectiveness of behavioral intervention for reduction of nausea and vomiting in children and adolescents receiving chemotherapy.,1984,6,	,Journal of clinical oncology : official journal of the American Society of Clinical Oncology,0732-183X (Print),2,6,683-90,
"Katz, ER and KJEllenberg, L	,Hypnosis in the reduction of acute pain and distress in children with cancer,1987,1,1,,,,,379â394,
Pfaff VK, Smith KE, Gowan D.	The effects of music-assisted relaxation on the distress of paediatric cancer patients undergoing bone marrow aspirations.	Children's Health Care 1989;18(4):232-6.
,Hockenberry-Eaton MJ and Cotanch PH	Evaluation of a child's perceived self-competence during treatment for cancer.,1989,7	,,Journal of pediatric oncology nursing : official journal of the Association of Pediatric Oncology Nurses,1043-4542 (Print),6,3,55-62
,"Wall, VJ and Womack, W",	,Hypnotic versus active cognitive strategies for alleviation of procedural distress in pediatric oncology patients,1989,1,1,,,31,3,181â191
Lindemann H and Becker T and Bittner P and Boldt A and Hofmann T and Schwandt HJ	,[Elimination of secretions in CF patients under amiloride inhalation].,1990,10,	,"Pneumologie (Stuttgart, Germany)",0934-8387 (Print),44,10,1148-50,
Zeltzer LK and Dolgin MJ and LeBaron S and LeBaron C,h	A randomized, controlled study of behavioral intervention for chemotherapy distress in children with cancer.,1991,7,	,Pediatrics,0031-4005 (Print),88,1,34-42
Uggla L and Bonde LO and Hammar U and WrangsjÃ¶ B and Gustafsson B	Music therapy supported the health-related quality of life for children undergoing haematopoietic stem cell transplants.,2018,11,,	Acta paediatrica (Oslo, Norway : 1992),1651-2227 (Electronic),107,11,1986-1994,
Delk KK, Gevirtz R, Hicks DA, Carden F, Rucker R	. The effects of biofeedback assisted breathing retraining on lung functions in patients with cystic fibrosis.	Chest 1994;105(1):23-8.
"Belsky, J and Khanna, P",	The effects of self-hypnosis for children with cystic fibrosis: a pilot study,1994,1,1,,,36,4,282â292,	Am J Clin Hypn. 1994 Apr;36(4):282-92. doi: 10.1080/00029157.1994.10403088. PMID: 8203356
Jacknow DS and Tschann JM and Link MP and Boyce WT	,Hypnosis in the prevention of chemotherapy-related nausea and vomiting in children: a prospective study.,1994,8	,,Journal of developmental and behavioral pediatrics : JDBP,0196-206X (Print),15,4,258-64
"Hawkins, PJ and Liossi, C and Ewart, BW and Hatira, P and Kosmidis, VH and Varvutsi, M"	,Hypnotherapy for control of anticipatory nausea and vomiting in children with cancer: preliminary findings,1995,1,1,,,4,2,101â106,	Psycho-Oncology, 4(2), 101106. doi:10.1002/pon.2960040203
Dinges DF and Whitehouse WG and Orne EC and Bloom PB and Carlin MM and Bauer NK and Gillen KA and Shapiro BS and Ohene-Frempong K and Dampier C and Orne MT,https://pubmed.ncbi.nlm.nih.gov/9308268/,eng,,England,"A cohort of patients with sickle cell disease, consisting of children, adolescents, and adults, who reported experiencing three or more episodes of vaso-occlusive pain the preceding year, …	,Self-hypnosis training as an adjunctive treatment in the management of pain associated with sickle cell disease.,1997,10,	,The International journal of clinical and experimental hypnosis,0020-7144 (Print),45,4,417-3
Huang ZH and Dong YS and Ye WY	[Clinical observation on treatment of infantile cholestatic hepatitis syndrome by rhubarb].,1997,8,	,Zhongguo Zhong xi yi jie he za zhi Zhongguo Zhongxiyi jiehe zazhi = Chinese journal of integrated traditional and Western medicine,1003-5370 (Print),17,8,459-61,
"Hawkins, PJ and Liossi, C and Ewart, BW and Hatira, P and Kosmidis, VH"	Hypnosis in the alleviation of procedure related pain and distress in paediatric oncology patients...including commentary	Contemporary Hypnosis (1998) Vol. 15, No. 4, pp. 199207
Hernandez-Reif M, Field T, Krasnegor J, Martinez E, Schwartzman M, Mavunda K.	Children with cystic fibrosis benefit from massage therapy.	Journal of Pediatric Psychology 1999;24(2):175-81
CamprubÃ­ Duocastella A	,[Effect of music on children with cancer].,1999,4,	,"Revista de enfermeria (Barcelona, Spain)",0210-5020 (Print),22,4,293-8,
,Liossi C and Hatira P	,Clinical hypnosis versus cognitive behavioral training for pain management with pediatric cancer patients undergoing bone marrow aspirations.,1999,4	,,The International journal of clinical and experimental hypnosis,0020-7144 (Print),47,2,104-16
Kelly KM, Jacobson JS, Kennedy DD, Braudt SM, Mallick M, Weiner MA	Use of unconventional therapies by children with cancer at an urban medical center.	(2000)J Pediatr Hematol Oncol
Kemper KJ, Sarah R, Silver-Highfield E, et al.	On pins and needles? Pediatric pain patients experience with acupuncture.	Pediatrics. 2000
Yeh CH, Tsai JL, Li W, et al	Use of alternative therapy among pediatric oncology patients in Taiwan.	Pediatr Hematol Oncol
,Grasso MC and Button BM and Allison DJ and Sawyer SM	Benefits of music therapy as an adjunct to chest physiotherapy in infants and toddlers with cystic fibrosis.,2000,5,	,Pediatric pulmonology,8755-6863 (Print),29,5,371-81
Oberbaum M, Yaniv I, Ben-Gal Y, Stein J, Ben-Zvi N, Freedman LS, Branski D.	A randomized, controlled clinical trial of the homeopathic medication TRAUMEEL S in the treatment of chemotherapy-induced stomatitis in children undergoing stem cell transplantation.	Cancer. 2001
Field T, Cullen C, Diego M, Hernandez-Reif M, Sprinz P, Beebe K, Kissell B, Bango-Sanchez V	Leukemia immune changes following massage therapy	(2001) y. J Bodyw Mov Ther.
. Neuhouser ML, Patterson RE, Schwartz SM, et al	Use of alternative medicine by children with cancer in Washington state.	Prev Med
Kemper KJ, Wornham WL.	Consultations for holistic pediatric services for inpatients and outpatient oncology patients at PEDIATRICS Volume 122, Number 6, December 2008 1383 a childrens hospital.	Arch Pediatr Adolesc Med. 2001
Hernandez-Reif M, Field T, Largie S, et al.	Childrens distress during burn treatment is reduced by massage therapy.	J Burn Care Rehabil. 2001
Wong V, Sun JG, Wong W.	Traditional Chinese medicine (tongue acupuncture) in children with drooling problems.	Pediatr Neurol. 2001
Diego M, Field T, Hernandez-Reif M, Shaw K, Friedman L, Ironson G.	HIV adolescents show improved immune function following massage therapy.	Intern J Neuroscience 2001;106:35-45
Fan YP and Hu YM and Li Y,	[Antifebrile effect of naoreqing oral liquid on post-operational fever of glioma or meningioma patients].,2001,6,,	Zhongguo Zhong xi yi jie he za zhi Zhongguo Zhongxiyi jiehe zazhi = Chinese journal of integrated traditional and Western medicine,1003-5370 (Print),21,6,406-8,
Hilliard RE,	The effects of music therapy-based bereavement groups on mood and behavior of grieving children: a pilot study.,2001,,,	Journal of music therapy,0022-2917 (Print),38,4,291-306,
,Wambebe C and Khamofu H and Momoh JA and Ekpeyong M and Audu BS and Njoku OS and Bamgboye EA and Nasipuri RN and Kunle OO and Okogun JI and Enwerem MN and Audam JG and Gamaniel KS and Obodozie OO and Samuel B and Fojule G and Ogunyale O	Double-blind, placebo-controlled, randomised cross-over clinical trial of NIPRISAN in patients with Sickle Cell Disorder.,2001,7,,	Phytomedicine : international journal of phytotherapy and phytopharmacology,0944-7113 (Print),8,4,252-61
,Anbar RD	,Self-hypnosis for management of chronic dyspnea in pediatric patients.,2001,2	,,Pediatrics,1098-4275 (Electronic),107,2,E21
Zeltzer, Lonnie K; Tsao, Jennie C I; Stelling, Carla; Powers, Mark; Levy, Samantha; Waterhouse, Michael.	A phase I study on the feasibility and acceptability of an acupuncture/hypnosis intervention for chronic pediatric pain.	J Pain Symptom Manage
Sawni-Sikand, Schubiner H, Thomas RL.	Use of complementary/alternative therapies among children in primary care pediatrics.	Ambul Pediatr. 2002
Barrera ME, Rykov MH, Doyle SL.	The effects of interactive music therapy on hospitalised children with cancer: a pilot study.	Psycho-Oncology 2002;11:379-88
Yu KY and Huang XH and Li HD,	[Clinical observation on treatment of gastrointestinal dysfunction by fu'an liquid for retention enema in children with critical illness].,2002,4,,	Zhongguo Zhong xi yi jie he za zhi Zhongguo Zhongxiyi jiehe zazhi = Chinese journal of integrated traditional and Western medicine,1003-5370 (Print),22,4,261-3,
Zeltzer LK and Tsao JC and Stelling C and Powers M and Levy S and Waterhouse M,	,A phase I study on the feasibility and acceptability of an acupuncture/hypnosis intervention for chronic pediatric pain.,2002,1	0,,Journal of pain and symptom management,0885-3924 (Print),24,4,437-46,Z
,Tani M and Nagase M and Nishiyama T and Yamamoto T and Matusa R	The effects of long-term herbal treatment for pediatric AIDS.,2002,,,	The American journal of Chinese medicine,0192-415X (Print),30,1,51-64
. Scrace, Jacqueline.	Complementary therapies in palliative care of children with cancer: a literature review	Paediatr Nurs
Sanders H, Davis MF, Duncan B, Meaney FJ, Haynes J, Barton LL	. Use of complementary and alternative medical therapies among children with special health care needs in southern Arizona.	Pediatrics. 2003
Hurvitz EA, Leonard C, Ayyangar R, Nelson VS. ;	Complementary and alternative medicine use in families of children with cerebral palsy.	Dev Med Child Neurol. 2003
Gagnon EM, Recklitis CJ	Parents decision-making preferences in pediatric oncology: The relationship to health care involvement and complementary therapy use.	Psychooncology 12
Taylor LA, Wallander JL, Anderson D, Beasley P, Brown RT.	Improving health care utilization, improving chronic disease utilization, health status, and adjustment in adolescents and young adults with cystic fibrosis: A preliminary report.	Journal of Clinical Psychology in Medical Settings 2003;10(1):9-16.
,Liossi C and Hatira P,https://pubmed.ncbi.nlm.nih.gov/12825916/,eng,,England,"This prospective controlled trial investigated the efficacy of a manual-based clinical hypnosis intervention in alleviating pain in 80 pediatric cancer patients (6-16 years of age) undergoing regular lumbar punctures. Patients were randomly assigned to 1 of 4 groups: direct hypnosis with standard medical treatment, ind…	Clinical hypnosis in the alleviation of procedure-related pain in pediatric oncology patients.,2003,1,	,The International journal of clinical and experimental hypnosis,0020-7144 (Print),51,1,4-28
Sibinga EM, Ottolini MC, Duggan AK, Wilson MH. ;43(4):367-73. doi: 10.1177/000992280404300408. PMID: 15118780.	Parent-pediatrician communication about complementary and alternative medicine use for children.	Clin Pediatr (Phila). 2004
Kuenzli S, Grimaître M, Krischer J, Saurat JH, Calza AM, Borradori L. ;21(2):160-3. doi: 10.1111/j.0736-8046.2004.21215.x. PMID: 15078359.	Childhood bullous pemphigoid: report of a case with life-threatening course during homeopathy treatment.	Pediatr Dermatol. 2004
Kelly KM. ur 2004;40:2041-2046.	Complementary and alternative medical therapies for children with cancer. E	Eur J Cancer.
Jankovic M, Spinetta JJ, Martins AG, et al. ;42:106-108.	Nonconventional therapies in childhood cancer: guidelines for distinguishing non-harmful from harmful therapies: a report of the SIOP working committee on psychosocial issues in pediatric oncology.	Pediatr Blood Cancer. 2004
. Prussing E, Sobo EJ, Walker E, Dennis K, Kurtin PS. ;4(6):488  494	Communicating with pediatricians about complementary/ alternative medicine: perspectives from parents of children with Down syndrome.	Ambul Pediatr. 2004
Sun JG, Ko CH, Wong V, Sun XR. 4; 75(7):1054 1057	Randomised control trial of tongue acupuncture versus sham acupuncture in improving functional outcome in cerebral palsy.	J Neurol Neurosurg Psychiatry. 200
Garami M and Schuler D and Babosa M and Borgulya G and Hauser P and MÃ¼ller J and Paksy A and SzabÃ³ E and HidvÃ©gi M and Fekete G,https://pubmed.ncbi.nlm.nih.gov/15454833/,eng,,United States,"PURPOSE: An open-label, matched-pair (by diagnosis, stage of disease, age, and gender) pilot clinical trial was conducted to test whether the combined administration of the medical nutriment MSC (Avemar) wi…	Fermented wheat germ extract reduces chemotherapy-induced febrile neutropenia in pediatric cancer patients.,2004,10,,	Journal of pediatric hematology/oncology,1077-4114 (Print),26,10,631-5,
,Xu RR and Cao F and Liu ZX,https://pubmed.ncbi.nlm.nih.gov/15199624/,chi,,China,"OBJECTIVE: To observe the clinical efficacy of TCM with supplementing Qi, nourishing Yin and clearing heat principle (SQNYCH) combined with chemotherapy in treating myelocytic leukemia. METHODS: One hundred and fourteen patients were randomly divided into the treated group (n = 68) and the control group (n = 46). To…	[Clinical observation on treatment of acute myelocytic leukemia by supplementing qi, nourishing yin and clearing heat principle].,2004,5,	,Zhongguo Zhong xi yi jie he za zhi Zhongguo Zhongxiyi jiehe zazhi = Chinese journal of integrated traditional and Western medicine,1003-5370 (Print),24,5,411-4
Everett LL, Birmingham PK, Williams GD, Brenn BR, Shapiro JH.	Herbal and homeopathic medication use in pediatric surgical patients.	Paediatr Anaesth.
Wilson K, Busse JW, Gilchrist A, Vohra S, Boon H, Mills E. ;115(3):e338-43. doi: 10.1542/peds.2004-1901. PMID: 15741360.	Characteristics of pediatric and adolescent patients attending a naturopathic college clinic in Canada	. . Pediatrics. 2005
Soo I., Mah J.K., Barlow K., Hamiwka L., Wirrell E. 32:4 (524-528)	Use of complementary and alternative medical therapies in a pediatric neurology clinic.	Canadian Journal of Neurological Sciences 2005
Martel D., Bussières J.-F., Théorêt Y., Lebel D., Kish S., Moghrabi A., Laurier C. 44:7 (660-668)	Use of alternative and complementary therapies in children with cancer.	Pediatric Blood and Cancer 2005
Sean Phipps, Maggi Dunavant, Shelly Lensing, Shesh N. Rai, Psychosocial Predictors of Distress in Parents of Children Undergoing Stem Cell or Bone Marrow Transplantation, Journal of Pediatric Psychology, Volume 30, Issue 2, March 2005, Pages 139153, https://doi.org/10.1093/jpepsy/jsi002	Massage therapy in children undergoing hematopoietic stem cell transplantation: results of a pilot trial.	J Cancer Integr Med 3(2):6270
. Lin Y, Lee ACC, Kemper KJ, Berde CB. ;6:452458.	Use of complementary and alternative medicine in pediatric pain management service: a survey.	Pain Med. 2005
Ball SD, Kertesz D, Moyer-Mileur LJ. ;105(1):78  84	Dietary supplement use is prevalent among children with a chronic illness.	J Am Diet Assoc. 2005
Suen YI, Gau BS, Chao SC: 52:29-38, 2005	Survey of parents of children with cancer who look for alternative therapies [in Chinese].	Hu Li Za Zhi
,"Su, WD and Huang, YD and Qu, EL and Zhang, Y and Ye, W and Bao, M",https://www.cochranelibrary.com/central/doi/10.1002/central/CN-00529410/full,,,,"OBJECTIVE: To evaluate the clinical efficacy and safety of angong niuhuang pill (ANP) as an adjuvant treatment on moderate or severe neonatal hypoxicâischemic encephalopathy (NHIE). METHODS: Thirtyânine neonates with NHIE in the control group we…	Effect of angong niuhuang pill as an adjuvant treatment on moderate or severe neonatal hypoxic-ischemic	Encephalopathy,2005,1,1,,,25,7,652â65
Akinsulie, AO and Temiye, EO and Akanmu, AS and Lesi, FE and Whyte, CO",https://www.cochranelibrary.com/central/doi/10.1002/central/CN-00522131/full,,,,"The major pathology in sickle cell anaemia (SCA) is sickling of red cells due to the precipitation of reduced haemoglobin. We report our experience with extract of Cajanus cajan as a possible antisickling agent by determining changes, if any, in …	Clinical evaluation of extract of Cajanus cajan (Ciklavit) in sickle cell anaemia,2005,1,1,,,51,4,200â205,"
"Butler, LD and Symons, BK and Henderson, SL and Shortliffe, LD and Spiegel, D",https://www.cochranelibrary.com/central/doi/10.1002/central/CN-00513971/full,,,,"OBJECTIVE: Voiding cystourethrography (VCUG) is a commonly performed radiologic procedure in children that can be both painful and frightening. Given the distress that some children experience during the VCUG and the need for children to …	Hypnosis reduces distress and duration of an invasive medical procedure for children,2005,1,1,,,115,1,e77â85,
Melnick SJ. 28(4):221-30. doi: 10.1097/01.mph.0000212922.16427.04. PMID: 16679919.	Developmental therapeutics: review of biologically based CAM therapies for potential application in children with cancer: part I.	J Pediatr Hematol Oncol. 2006
Curry TB, Gaver R, White RD. 16(4):471-8. doi:	Acquired long QT syndrome and elective anesthesia in children	. Paediatr Anaesth. 2006
Ladas, Elena J. MS, RD*; Post-White, Janice RN, PhD, FAAN; Hawks, Ria RN, MS, PNP; Taromina, Kathy MS, LAc* , JVolume 28 - Issue 9 - p 601-615 doi: 10.1097/01.mph.0000212989.26317.52	Evidence for Symptom Management in the Child With Cancer	ournal of Pediatric Hematology/Oncology: September 2006 -
Ben Arush M.W., Geva H., Ofir R., Mashiach T., Uziel R., Dashkovsky Z. J28:3 (141-146)	Prevalence and characteristics of complementary medicine used by pediatric cancer patients in a mixed western and middle-eastern population.	ournal of Pediatric Hematology/Oncology 2006
. Reindl TK, Geilen W, Hartmann R, Wiebelitz KR, Kan G, Wilhelm I, Lugauer S, Behrens C, Weiberlenn T, Hasan C, Gottschling S, Wild-Bergner T, Henze G, Driever PH 14(2):172176. https://doi.org/10.1007/s00520-005-0846-z	Acupuncture against chemotherapy-induced nausea and vomiting in pediatric oncology. Interim results of a multicenter crossover study.	(2006) Support Care Cancer
Post-White J, Hawks R, OMara A, Ott MJ. ;23:265-268.	Future directions of CAM research in pediatric oncology.	J Pediatr Oncol Nurs. 2006
. Styczynski J, Wysocki M. ;46:9498.	Alternative medicine remedies might stimulate viability of leukemic cells.	Pediatr Blood Cancer. 2006
McCann LJ, Newell SJ. ;91(2):173174	Survey of paediatric complementary and alternative medicine use in health and chronic illness.	Arch Dis Child. 2006
. Samdup DZ, Smith RG, Song SI.;85(10): 842 846	Use of complementary and alternative medicine in children with chronic medical conditions.	Am J Phys Med Rehabil. 2006
. Lim J, Wong M, Chan MY, et al: 35:753-758, 2006	Use of complementary and alternative medicine in paediatric oncology patients in Singapore.	Ann Acad Med Singapore
Gardiner P, Riley DS. ;54(6):859-74, ix. doi:	Herbs to homeopathy-medicinal products for children.	Pediatr Clin North Am. 2007
Cunin-Roy C, Bienvenu M, Wood C. ;14(12):1477-80. French. doi:	Les traitements non médicamenteux dans la prise en charge de la douleur de l'enfant et de l'adolescent [Non-pharmacological methods for the treatment of pain in children and adolescents].	Arch Pediatr. 2007
Tsao, J. C., Meldrum, M., Kim, S. C., Jacob, M. C., & Zeltzer, L. K. (2007). e, 4(3), 367374.	Treatment preferences for CAM in children with chronic pain.	Evidence-Based Complementary and Alternative Medicin
Shi X, Zhu XD, Wang HM27(6):542545	Effect of supporting the healthy energy and strengthening Pi principle of TCM combined with chemotherapy in treating children with solid tumors.	(2007) Zhongguo Zhong Xi Yi Jie He Za Zhi
Nathanson I, Sandler E, Ram´?rez-Garnica G, et al:29:705-708, 2007	Factors influencing complementary and alternative medicine use in a multisite pediatric oncology practice.	J Pediatr Hematol Oncol
Karadeniz C, Pinarli FG, Oguz A, et al: ? 48:540-543, 2007	Complementary/alternative medicine use in a pediatric oncology unit in Turkey.	Pediatr Blood Cancer
Hinds PS, Hockenberry M, Rai SN, Zhang L, Razzouk BI, Cremer L, et al.	Clinical field testing of an enhanced-activity intervention in hospitalized children with cancer.	Journal of Pain and Symptom Management 2007;33(6):686-97. [DOI: 10.1016/j.jpainsymman.2006.09.025] [PMID: 17360151
,Stafstrom CE,https://pubmed.ncbi.nlm.nih.gov/18021930/,eng,,United States,"A previously healthy 7-month-old child was treated with homeopathic preparations of thuja, a potentially convulsant compound, for the purpose of providing a calming effect around times of immunizations. The child developed eight generalized tonic-clonic seizures with no other obvious cause, in the context of normal electr…	Seizures in a 7-month-old child after exposure to the essential plant oil thuja.,2007,12,,	Pediatric neurology,0887-8994 (Print),37,6,446-8
,Whitehead-Pleaux AM and Zebrowski N and Baryza MJ and Sheridan RL,https://pubmed.ncbi.nlm.nih.gov/17645386/,eng,,England,"The purpose of this study was to assess the effects of music therapy on pain and anxiety in pediatric burn patients during nursing procedures. Nine subjects were randomly selected to participate in this study. Qualitative and quantitative data was collected on the patients' p…	Exploring the effects of music therapy on pediatric pain: phase 1.,2007,,	,Journal of music therapy,0022-2917 (Print),44,3,217-41
,Kwak EE,https://pubmed.ncbi.nlm.nih.gov/17645385/,eng,,England,"The purpose of this study was to use Rhythmic Auditory Stimulation (RAS) for children with spastic cerebral palsy (CP) in a clinical setting in order to determine its effectiveness in gait training for ambulation. RAS has been shown to improve gait performance in patients with significant gait deficits. All 25 participants (6 to 20 …	Effect of rhythmic auditory stimulation on gait performance in children with spastic cerebral palsy.,2007,,,	Journal of music therapy,0022-2917 (Print),44,3,198-216
Shi X and Zhu XD and Wang HM,https://pubmed.ncbi.nlm.nih.gov/17633370/,chi,,China,"OBJECTIVE: To study the clinical validity in improving quality of life (QOL) of patients and alleviating adverse reaction of chemotherapy in treating children with solid tumors by Chinese herbal medicine for supporting healthy energy and strengthening Pi. METHODS: A prospective cohort study was conducted in 60 chil…	[Effect of supporting the healthy energy and strengthening Pi principle of TCM combined with chemotherapy in treating children with solid tumors].,2007,6,,	Zhongguo Zhong xi yi jie he za zhi Zhongguo Zhongxiyi jiehe zazhi = Chinese journal of integrated traditional and Western medicine,1003-5370 (Print),27,6,542-5,
,"Clinical efficacy of aromatic oils for massage were studied in 31 children with consequences of perinatal hypoxic impairment of the central nervous system. It was found that aromatic oils should be applied individually, depending on the CNS lesion. Aromatic oils for massage promoted faster normalization of clinical status and functional activity of mitochondria of peripheral blood lymphocytes a…	[Massage with aromatic oils in complex rehabilitation of children with aftereffects of perinatal hypoxic lesions of the central nervous system].,2007,3,,	,Goncharov OV,https://pubmed.ncbi.nlm.nih.gov/17566172/,rus,,Russia (Federation)
Leung B, Verhoef M. ;14(2):98-104. doi: 10.1016/j.ctcp.2007.11.006. Epub 2008 Jan 4. PMID: 18396253.	Survey of parents on the use of naturopathic medicine in children--characteristics and reasons.	Complement Ther Clin Pract. 2008
Sajedi F, Alizad V, Alaeddini F, Fatemi R, Mazaherinezhad A.;14(1):33-7. doi:10.1016/j.ctcp.2007.11.001. Epub 2007 Dec 27. PMID: 18243940.	The effect of adding homeopathic treatment to rehabilitation on muscle tone of children with spastic cerebral palsy	Complement Ther Clin Pract. 2008
Johnston, Donna L; Nagel, Kim; Friedman, Debra L; Meza, Jane L; Hurwitz, Craig A; Friebert, Sarah. ; 26(28): 4646-50, 2008 Oct 01.	Availability and use of palliative care and end-of-life services for pediatric oncology patients.	J Clin Oncol
Friedrichsdorf, Stefan J; Remke, Stacy; Symalla, Barb; Gibbon, Christine; Chrastek, Jody. ; 13(11): 534-42, 2007 Nov.	Developing a pain and palliative care programme at a US children's hospital.	Int J Palliat Nurs
Duleba K., Wysocki M., Styczy?ski J. Medycyna wieku rozwojowego 2008 12:4 Pt 2 (1148-1154)	Physicians attitudes towards complementary and alternative medicine in patients with cancer: preliminary report from pediatric and oncology centers.	Medycyna wieku rozwojowego 2008
Laengler A., Spix C., Seifert G., Gottschling S., Graf N., Kaatsch P. E08 44:15 (2233-2240)	Complementary and alternative treatment methods in children with cancer: A population-based retrospective survey on the prevalence of use in Germany.	uropean Journal of Cancer 20
Dannemann K., Hecker W., Haberland H., Herbst A., Galler A., Schäfer T., Brähler E., Kiess W., Kapellen T.M. Pediatric Diabetes 2008 9:3 PART 1 (228-235)	Use of complementary and alternative medicine in children with type 1 diabetes mellitus - Prevalence, patterns of use, and costs.	Pediatric Diabetes 2008
. Gottschling S, Reindl TK, Meyer S, Berrang J, Henze G, Graeber S, Ong MF, Graf N 220(6):365370. https://doi.org/10.1055/s-0028-1086039	Acupuncture to alleviate chemotherapyinduced nausea and vomiting in pediatric oncologya randomized multicenter crossover pilot trial.	(2008) Klin Padiatr
Hughes D, Ladas E, Rooney D, Kelly K 35(3):431442. https://doi.org/10.1188/08.onf.431-442	Massage therapy as a supportive care intervention for children with cancer.	(2008) Oncol Nurs Forum
Jindal V, Ge A, Mansky PJ (2008) J Pediatr Hematol Oncol 30(6):431442. https://doi.org/10.1097/MPH.0b013e318165b2cc	Safety and efficacy of acupuncture in children: a review of the evidence.	(2008) J Pediatr Hematol Oncol
. Jones E, Isom S, Kemper KJ, McLean TW. ;6:141-145.	Acupressure for chemotherapy-associated nausea and vomiting in children.	J Soc Integr Oncol. 2008
. Evans S, Tsao JC, Zeltzer LK. ;14:52-56	Complementary and alternative medicine for acute procedural pain in children.	Altern Ther Health Med. 2008
,Kemper KJ and Hamilton CA and McLean TW and Lovato J,https://pubmed.ncbi.nlm.nih.gov/18391850/,eng,,United States,"Music is widely used to enhance well-being. We wished to assess music's effect on pediatric oncology outpatients. Patients who had leukemia and were in maintenance or consolidation outpatient treatment served as their own control at two visits. At visit 1, children rested for 20 min	Impact of music on pediatric oncology outpatients.,2008,7,	,Pediatric research,0031-3998 (Print),64,1,105-9
,Robb SL and Clair AA and Watanabe M and Monahan PO and Azzouz F and Stouffer JW and Ebberts A and Darsie E and Whitmer C and Walker J and Nelson K and Hanson-Abromeit D and Lane D and Hannan A,https://pubmed.ncbi.nlm.nih.gov/18033724/,eng,,England,"BACKGROUND: Coping theorists argue that environmental factors affect how children perceive and respond to stressful events such as cancer. However, f…	A non-randomized [corrected] controlled trial of the active music engagement (AME) intervention on children with cancer.,2008,7,	,Psycho-oncology,1099-1611 (Electronic),17,7,699-708
Kelly, Kara M. ; : 307-12, 2009.	Integrative therapies for children with hematological malignancies.	Hematology Am Soc Hematol Educ Program
Post-White, J., Fitzgerald, M., Hageness, S., & Sencer, S. F. (2009). , 26(1), 715.	Complementary and alternative medicine use in children with cancer and general and specialty pediatrics.	Journal of Pediatric Oncology Nursing
Post-White J, Fitzgerald M, Savik K, Hooke MC, Hannahan AB, Sencer SF (2009) J Pediatr Oncol Nurs 26(1):1628. https://doi.org/10.1177/ 1043454208323295	Massage therapy for children with cancer.	(2009) J Pediatr Oncol Nurs
Haun JN, Graham-Pole J, Shortley B (2009) py. w 2(2):714	Children with cancer and blood diseases experience positive physical and psychological effects from massage therapy	Int J Ther Massage Body
Hamidah A, Rustam ZA, Tamil AM, Zarina LA, Zulkifli ZS, Jamal R. ;52:70-74.	Prevalence and parental perceptions of complementary and alternative medicine use by children with cancer in a multi-ethnic Southeast Asian population.	Pediatr Blood Cancer. 2009
Watson P. ;27(2):76 78	Modulation of involuntary movements in cerebral palsy with acupuncture.	Acupunct Med. 2009
Khateib ALA, Al-Quidemat M, Farhan N: . r 17:886-887, 2009	Family strategies for managing childhood cancer: Using complementary and alternative medicine in Jordan	Support Care Cance
Clerici CA, Veneroni L, Giacon B, et al: 53:599-604, 2009	Complementary and alternative medical therapies used by children with cancer treated at an Italian pediatric oncology unit.	Pediatr Blood Cancer
Sadat Hoseini AAS.	Effect of music therapy on chemotherapy nausea and vomiting in children with malignancy.	Journal of Hayat 2009;15(2):5-14.
Liossi C, White P, Hatira P.	A randomized clinical trial of a brief hypnosis intervention to control venepuncture-related pain of paediatric cancer patients.	Pain 2009;142(3):255-63
,Yu HB and Liu YF and Wu LX,https://pubmed.ncbi.nlm.nih.gov/20112480/,eng,,China,"OBJECTIVE: To observe clinical therapeutic effects of acupuncture combined with music therapy for treatment of cerebral palsy. METHODS: Sixty children with cerebral palsy were randomly divided into an acupuncture group (Group Acup.) and an acupuncture plus music group (Group Acup.+ M). Simple acupuncture was applied…	Acupuncture combined with music therapy for treatment of 30 cases of cerebral palsy.,2009,12,	,Journal of traditional Chinese medicine = Chung i tsa chih ying wen pan,0255-2922 (Print),29,4,243-8
Nord D and Belew J,https://pubmed.ncbi.nlm.nih.gov/19853815/,eng,,United States,"This randomized, controlled, blinded study examined the effectiveness of an aromatherapy intervention on the reduction of children's distress in a perianesthesia setting. The sample included children with and without developmental disabilities (n = 94). Subjects in the intervention group received an aromatherapy inte…	Effectiveness of the essential oils lavender and ginger in promoting children's comfort in a perianesthesia setting.,2009,10	,,Journal of perianesthesia nursing : official journal of the American Society of PeriAnesthesia Nurses,1532-8473 (Electronic),24,5,307-12,
,Bufalini A,https://pubmed.ncbi.nlm.nih.gov/19752847/,ita,,Italy,"AIM: The present study has examined whether interactive music may be considered an effective treatment for the attenuation of anxiety in oncological paediatric patients undergoing painful procedures (lumbar injection, bone marrow aspiration, osteomedullary biopsy and arterial catheter). METHODS: Thirty-nine tumour patients aged bet…	[Role of interactive music in oncological pediatric patients undergoing painful procedures].,2009,8,	,Minerva pediatrica,0026-4946 (Print),61,4,379-89
,Im H and Kim E and Cain KC,https://pubmed.ncbi.nlm.nih.gov/19713405/,eng,,England,"Two weeks of touch intervention, either Yakson or Gentle Human Touch (GHT) have been shown to reduce the levels of stress hormones. This study evaluated the acute impact of both interventions on state during and immediately after touch. Forty preterm infants with a gestational age of < or =34 weeks received either…	Acute effects of Yakson and Gentle Human Touch on the behavioral state of preterm infants.,2009,9,	,,Journal of child health care : for professionals working with children in the hospital and community,1741-2889 (Electronic),13,3,212-26
,Burns DS and Robb SL and Haase JE,https://pubmed.ncbi.nlm.nih.gov/19661790/,eng,,United States,"The purpose of this study was to explore the feasibility and preliminary efficacy of a therapeutic music video (TMV) intervention for adolescents and young adults (AYAs) undergoing stem-cell transplantation (SCT). Twelve AYAs (aged 11-24 years) were randomized to the TMV or an audio-book protocol. The…	Exploring the feasibility of a therapeutic music video intervention in adolescents and young adults during stem-cell transplantation.,2009,9	,,Cancer nursing,1538-9804 (Electronic),32,5,E8-E16
,Yu H and Liu Y and Li S and Ma X,https://pubmed.ncbi.nlm.nih.gov/19497571/,eng,,England,"OBJECTIVES: To study the effects of music on anxiety and pain in children with cerebral palsy receiving acupuncture daily in a clinical setting. DESIGN: A randomized controlled trial. SETTING: Acupuncture Unit at Shenzhen Hospital of Traditional Chinese Medicine in Shenzhen City of China. PARTICIPANTS: Sixty…	Effects of music on anxiety and pain in children with cerebral palsy receiving acupuncture: a randomized controlled trial.,2009,11	,,International journal of nursing studies,1873-491X (Electronic),46,11,1423-30
,Ma YZ and Zhai HY and Su CY,https://pubmed.ncbi.nlm.nih.gov/19382472/,chi,,China,"OBJECTIVE: To observe the therapeutic effect of hydrotherapy with Chinese drugs (HT-C) in early intervention on children hypoxic ischemic encephalopathy (HIE). METHODS: HIE children were assigned to the treatment group and the control group, 50 in each, at random depending on the willingness of patients' parents. B…	[Therapeutic effect of early applying hydrotherapy with Chinese drugs on children hypoxic ischemic encephalopathy].,2009,2	,,Zhongguo Zhong xi yi jie he za zhi Zhongguo Zhongxiyi jiehe zazhi = Chinese journal of integrated traditional and Western medicine,1003-5370 (Print),29,2,130-2
,DomÃ­nguez Rosales R and Albar MarÃ­n MJ and Tena GarcÃ­a B and RuÃ­z PÃ©rez MT and GarzÃ³n Real MJ and Rosado Poveda MA and GonzÃ¡lez Caro E,https://pubmed.ncbi.nlm.nih.gov/19233016/,spa,,Spain,"OBJECTIVE: To determine the effectiveness of therapeutic touch on weight, the presence of postnatal complications, and length of hospital stay in preterm newborns, as well as on parental satisfaction wi…	[Effectiveness of the application of therapeutic touch on weight, complications, and length of hospital stay in preterm newborns attended in a neonatal unit].,2009,1	,,Enfermeria clinica,1130-8621 (Print),19,1,11-5
Läengler A, Spix C, Edelhäuser F, Martin DD, Kameda G, Kaatsch P, Seifert G. 1;55(6):1111-7. doi: 10.1002/pbc.22523. PMID: 20740624.	Anthroposophic medicine in paediatric oncology in Germany: results of a population-based retrospective parental survey.	Pediatr Blood Cancer. 2010
Gottschling S, Längler A, Tautz C, Graf N. 218(3):157-64. German. doi: 10.1055/s-2006-933400. PMID: 16688672.	Komplementäre und alternative Behandlungsmethoden in der Kinderonkologie [Complementary and alternative medicine in pediatric oncology].	Klin Padiatr. 2006
Tomlinson, Deborah; Hesser, Tanya; Ethier, Marie-Chantal; Sung, Lillian.r ; 19(11): 1857-63, 2011 Nov.	Complementary and alternative medicine use in pediatric cancer reported during palliative phase of disease.	Support Care
Zuzak T.J., Rauber-Lüthy C., Simões-Wüst A.P. 169:6 (681-688)	Accidental intakes of remedies from complementary and alternative medicine in children-analysis of data from the swiss toxicological information centre.	European Journal of Pediatrics 2010
Heath, J.A., Clarke, N.E., Donath, S.M., (...), Anderson, V.A., Wolfe, J. 192(2), pp. 71-75	Symptoms and suffering at the end of life in children with cancer: An Australian perspective.	2010 Medical Journal of Australia.
Bishop FL, Prescott P, Chan YK, Saville J, von Elm E, Lewith GT125:768776. doi:10.1542/peds. 2009-1775	Prevalence of complementary medicine use in pediatric cancer: a systematic review.	(2010) Pediatrics
Mokhtar GM, Shaaban SY, Elbarbary NS, Fayed WA: A trial to assess the efficacy of glutamic acid in prevention of vincristine-induced neurotoxicity in pediatric malignancies: a pilot study. J Pediatr Hematol Oncol. 2010, 32: 594-600. 10.1097/MPH.0b013e3181e9038d.	A trial to assess the efficacy of glutamic acid in prevention of vincristineinduced neurotoxicity in pediatric malignancies: a pilot study.	(2010) J Pediatr Hematol Oncol
Wada M., Nagata S., Saito M., Shimizu T., Yamashiro Y., Matsuki T., Asahara T., Nomoto K. Effects of the enteral administration of Bifidobacterium breve on patients undergoing chemotherapy for pediatric malignancies. Support. Care Cancer. 2010;18:751759. doi: 10.1007/s00520-009-0711-6	Effects of the enteral administration of Bifidobacterium breve on patients undergoing chemotherapy for pediatric malignancies.	(2010)Support Care Cancer
Phipps S, Barrera M, Vannatta K, Xiong X, Doyle JJ, Alderfer MA 116(16):3924 3933. https://doi.org/10.1002/cncr.25415	Complementary therapies for children undergoing stem cell transplantation: report of a multisite trial.	(2010)Cancer
Ladas EJ, Kroll DJ, Oberlies NH, Cheng B, Ndao DH, Rheingold SR, Kelly KM 116(2):506513. https://doi.org/10.1002/cncr.24723	A randomized, controlled, double-blind, pilot study of milk thistle for the treatment of hepatotoxicity in childhood acute lymphoblastic leukemia (ALL).	(2010) Cancer
Ladas EJ, Rooney D, Taromina K, Ndao DH, Kelly KM 18(11): 14871490. https://doi.org/10.1007/s00520-010-0926-6	The safety of acupuncture in children and adolescents with cancer therapy-related thrombocytopenia.	(2010)Support Care Cancer
Bingham PM, Bates JH, Thompson Figueroa J, Lahiri T.	A breath biofeedback computer game for children with cystic fibrosis.	Clinical Pediatrics 2010;49(4):337-42.
,Barry P and O'Callaghan C and Wheeler G and Grocke D,https://pubmed.ncbi.nlm.nih.gov/21275334/,eng,,England,"A mixed methods research design was used to investigate the effects of a music therapy CD (MTCD) creation intervention on pediatric oncology patients' distress and coping during their first radiation therapy treatment. The music therapy method involved children creating a music CD using i…	Music therapy CD creation for initial pediatric radiation therapy: a mixed methods analysis.,2010,	,,Journal of music therapy,0022-2917 (Print),47,3,233-63
,Nguyen TN and Nilsson S and HellstrÃ¶m AL and Bengtson A,https://pubmed.ncbi.nlm.nih.gov/20386063/,eng,,United States,"A nonpharmacological method can be an alternative or complement to analgesics.The aim of this study was to evaluate if music medicine influences pain and anxiety in children undergoing lumbar punctures. A randomized clinical trial was used in 40 children (aged 7-12 years) with l…	Music therapy to reduce pain and anxiety in children with cancer undergoing lumbar puncture: a randomized clinical trial.,2010,	5,,Journal of pediatric oncology nursing : official journal of the Association of Pediatric Oncology Nurses,1532-8457 (Electronic),27,3,146-55
Jurj G, Waisse S, Sos AB, Lima Thomaz LC, Liguori Varejão MR, Tierno SA, Labonia-Filho W. 100(4):264-9. doi: 10.1016/j.homp.2011.04.004. PMID: 21962202.	Epidermolysis bullosa: report of three cases treated with homeopathy.	Homeopathy. 2011
Seifert G, Rutkowski S, Jesse P, Madeleyn R, Reif M, Henze G, Längler A. . Apr;33(3):e105-8. doi: 10.1097/MPH.0b013e31820946d3. PMID: 21368673.	Anthroposophic supportive treatment in children with medulloblastoma receiving first-line therapy	J Pediatr Hematol Oncol. 2011
. Längler A., Spix C., Edelhäuser F., Kameda G., Kaatsch P., Seifert G. E11 2011 Article Number 867151	Use of homeopathy in pediatric oncology in Germany	vidence-based Complementary and Alternative Medicine 20
Lim A, Cranswick N, South M. Adverse events associated with the use of complementary and alternative medicine in children. Arch Dis Child. 2011 Mar;96(3):297-300. doi: 10.1136/adc.2010.183152. Epub 2010 Dec 22. PMID: 21178176.	Adverse events associated with the use of complementary and alternative medicine in children.	Arch Dis Child 2011
Gilmour J, Harrison C, Asadi L. ; 128 (Suppl 4):S175S180	Considering complementary and alternative medicine alternatives in cases of life-threatening illness: applying the bestinterests test.	Pediatrics 2011
Halicioglu O, Astarcioglu G, Yaprak I. Toxicity of Salvia officinalis in a newborn and a child: an alarming report. ; 45:259260	Toxicity of Salvia officinalis in a newborn and a child: an alarming report. Pediatr Neurol 2011; 45:259260	Pediatr Neurol 2011
Adams D, Cheng F, Jou H, Aung S, Yasui Y, Vohra S. The safety of pediatric acupuncture: a systematic review. Pediatrics. 2011 Dec;128(6):e1575-87. doi: 10.1542/peds.2011-1091. Epub 2011 Nov 21. PMID: 22106073.	The safety of pediatric acupuncture: a systematic review. ; 128:e1575e1587.	Pediatrics 2011
Nilsson S, Johansson G, Enska¨r K.y. 1; 17:127131.	Massage therapy in postoperative rehabilitation of children and adolescents with cerebral palsy: a pilot stud	Complement Ther Clin Pract 201
Montgomery M, Huang S, Cox CL, et al. Physical therapy and chiropractic use among childhood cancer survivors with chronic disease: impact on health-related quality of life. J Cancer Surviv. 2011;5:73-81.	Physical therapy and chiropractic use among childhood cancer survivors with chronic disease: impact on healthrelated quality of life	J Cancer Surviv 2011
Paisley MA, Kang TI, Insogna IG, et al. ; 56(7): 10881091.	Complementary and alternative therapy use in pediatric oncology Patients with failure of frontline chemotherapy.	Pediatr Blood Cancer 2011
Naja F, Alameddine M, Abboud M, et al: 10:38-46, 2011	Complementary and alternative medicine use among pediatric patients with leukemia: The case of Lebanon.	Integr Cancer Ther
Thanh Nhan Nguyen, Stefan Nilsson, Anna-Lena Hellström, Ann Bengtson	Does music therapy reduce pain and anxiety in children with cancer undergoing lumbar puncture?	Focus on Alternative and Complementary Therapies 2011;16(1):66-7
Piotrowska E and Jakobkiewicz-Banecka J and Maryniak A and Tylki-Szymanska A and Puk E and Liberek A and Wegrzyn A and Czartoryska B and Slominska-Wojewodzka M and Wegrzyn G,https://pubmed.ncbi.nlm.nih.gov/21455105/,eng,,United States,"BACKGROUND: Mucopolysaccharidoses (MPS) are inherited metabolic disorders caused by deficiencies in enzymes involved in degradation of glycosaminoglycans. MPS type…	Two-year follow-up of Sanfilippo Disease patients treated with a genistein-rich isoflavone extract: assessment of effects on cognitive functions and general status of patients.,2011,4	,,Medical science monitor : international medical journal of experimental and clinical research,1643-3750 (Electronic),17,4,CR196-20
Peng YC and Lu TW and Wang TH and Chen YL and Liao HF and Lin KH and Tang PF,https://pubmed.ncbi.nlm.nih.gov/21185725/,eng,,England,"The effects of patterned sensory enhancement (PSE) music on muscle power and movement control in children with spastic diplegia (SD) during loaded sit-to-stand (LSTS) were investigated. Twenty-three children with SD aged 5 to 12 years were recruited. Individualized …	Immediate effects of therapeutic music on loaded sit-to-stand movement in children with spastic diplegia.	,Gait & posture,1879-2219 (Electronic),33,2,274-8
Pillai AK and Sharma KK and Gupta YK and Bakhshi S,https://pubmed.ncbi.nlm.nih.gov/20842754/,eng,,United States,PURPOSE: Chemotherapy-induced nausea and vomiting (CINV) are major adverse effects of chemotherapy. Ginger has been used in postoperative and pregnancy-induced nausea and vomiting. Data on its utility in reducing CINV in children and young adults are lacking. PATIENTS AND METHODS: Sixty…	Anti-emetic effect of ginger powder versus placebo as an add-on therapy in children and young adults receiving high emetogenic chemotherapy.,2011,2,	,Pediatric blood & cancer,1545-5017 (Electronic),56,2,234-8
Suskind DL, Wahbeh G, Burpee T, Cohen M, Christie D, Weber W. dy. 56(3):277-9. doi:10.1097/MPG.0b013e318276977d. PMID: 23059643; PMCID: PMC3701433.	Tolerability of curcumin in pediatric inflammatory bowel disease: a forced-dose titration stu	J Pediatr Gastroenterol Nutr. 2013
Ndetan H, Evans MW Jr, Hawk C, Walker C.18(4):347-53. doi: 10.1089/acm.2011.0268. Epub 2012 Mar 2. PMID: 22384933.	Chiropractic or osteopathic manipulation for children in the United States: an analysis of data from the 2007 National Health Interview Survey.	J Altern Complement Med. 2012
Ladas, E J; Karlik, J B; Rooney, D; Taromina, K; Ndao, D H; Granowetter, L; Kelly, K M. ; 20(12): 3379-83, 2012 Dec.	Topical Yunnan Baiyao administration as an adjunctive therapy for bleeding complications in adolescents with advanced cancer.	Support Care Cancer
Balaguer, Albert; Martín-Ancel, Ana; Ortigoza-Escobar, Darío; Escribano, Joaquín; Argemi, Josep. ; 12: 25, 2012 Mar 12.	The model of Palliative Care in the perinatal setting: a review of the literature.	BMC Pediatr
Evans, S., Cousins, L., & Zeltzer, L.	Complementary and Alternative Medicine Use in Children with Cancer	Pediatric psycho-oncology: Psychosocial aspects and clinical interventions
Singendonk M., Kaspers G.-J., Naafs-Wilstra M., Meeteren A.S.-V., Loeffen J., Vlieger A.172:1 (31-37)	High prevalence of complementary and alternative medicine use in the Dutch pediatric oncology population: A multicenter survey.	European Journal of Pediatrics 2013
e. Fadanelli G., Vittadello F., Martini G., Zannin M.E., Zanon G., Zulian F. 30:1 (132-136)	Complementary and alternative medicine (CAM) in paediatric rheumatology: A European perspectiv	Clinical and Experimental Rheumatology 2012
Lin G.-Z., Wu F., Yan C.-H., Li K., Liu X.-Y. 413:13-14 (1156-1159)	Childhood lead poisoning associated with traditional Chinese medicine: A case report and the subsequent lead source inquiry.	Clinica Chimica Acta 2012
Majnemer A., Shikako-Thomas K., Shevell M., Lach L., Law M., Schmitz N. 72 SUPPL. 16 (S195)	Pursuit of complementary and alternative medicine treatments in a dolescents with cerebral palsy.	Annals of Neurology 2012
. Ndao DH, Ladas EJ, Cheng B, Sands SA, Snyder KT, Garvin JH Jr, Kelly KM 21(3):247254. https://doi. org/10.1002/pon.1898	Inhalation aromatherapy in children and adolescents undergoing stem cell infusion: results of a placebo-controlled double-blind trial.	(2012) Psycho-Oncology
Phipps S, Peasant C, Barrera M, Alderfer MA, Huang Q, Vannatta K 129(3):e762e770. https://doi.org/10.1542/peds.2011-1816	Resilience in children undergoing stem cell transplantation: results of a complementary intervention trial.	(2012) Pediatrics
Shi X, Zhu XD, Wang HM 32(9):11751179	Effects of fuzheng jianpi decoction combined chemotherapy on the quality of life and the survival Support Care Cancer time of children with solid tumor.	(2012)Zhongguo Zhong Xi Yi Jie He Za Zhi
Shi X, Liu Z-M, Zhu X-D 32(4): 468470	Treatment of vomiting in children patients with solid tumor by hewei zhiou recipe combined ondansetron hydrochloride.	(2012) Chin J Integr Tradit West Med
Watt L, Gulati S, Shaw NT, et al: r. 20:253-260, 2012	Perceptions about complementary and alternative medicine use among Chinese immigrant parents of children with cance	Support Care Cancer
,Shi X and Zhu XD and Wang HM,https://pubmed.ncbi.nlm.nih.gov/23185753/,chi,,China,"OBJECTIVE: To study the effects of Fuzheng Jianpi Decoction (FJD) combined chemotherapy on the quality of life (QOL) and the survival time of children with solid tumor. METHODS: Recruited were 167 solid tumor children patients at Department of Tumor, Beijing Children's Hospital from Jan. 2005 to Jan. 2008. They we…	[Effects of fuzheng jianpi decoction combined chemotherapy on the quality of life and the survival time of children with solid tumor].,2012,9,	,Zhongguo Zhong xi yi jie he za zhi Zhongguo Zhongxiyi jiehe zazhi = Chinese journal of integrated traditional and Western medicine,1003-5370 (Print),32,9,1175-9
,Shi X and Liu ZM and Zhu XD,https://pubmed.ncbi.nlm.nih.gov/22803424/,chi,,China,"OBJECTIVE: To observe the therapeutic efficacy of Hewei Zhiou Recipe (HZR) combined ondansetron hydrochloride (OH) in treating vomiting in children patients with solid tumor. METHODS: Eighty children patients with solid tumor at the Department of Tumor, Beijing Children's Hospital from January 2007 to January 2010 …	[Treatment of vomiting in children patients with solid tumor by hewei zhiou recipe combined ondansetron hydrochloride].,2012,4	,,Zhongguo Zhong xi yi jie he za zhi Zhongguo Zhongxiyi jiehe zazhi = Chinese journal of integrated traditional and Western medicine,1003-5370 (Print),32,4,468-70
,Hosseinpour M and Fazeli A and Agabeigi M,https://pubmed.ncbi.nlm.nih.gov/22576305/,eng,,United States,"INTRODUCTION: The creation of a stoma on the abdomen and the need for appliance on the peristomal skin make this region vulnerable to inflammatory skin disorders. In this study, we introduce a novel protection with Acacia senegal and compare the protective effects of this barrier with zinc sul…	Efficacy of Acacia senegal for stoma care in children with colostomy.,2012,6,	,European journal of pediatric surgery : official journal of Austrian Association of Pediatric Surgery ... [et al] = Zeitschrift fur Kinderchirurgie,1439-359X (Electronic),22,3,234-
,Zhu Y and Yao MH and Wang X,https://pubmed.ncbi.nlm.nih.gov/22574593/,chi,,China,"OBJECTIVE: To study whether Modified Sijunzi Decoction (MSD) has protective effects on the intestinal mucosal barrier function of giant colon children. METHODS: Thirty-two giant colon children patients were randomly assigned to two groups. Patients in the treatment group (16 cases) took MDS after cleaning edema, wh…	[Clinical observation of effects of Modified Sijunzi Decoction on the intestinal mucosal barrier of giant colon children patients].,2012,2,	,Zhongguo Zhong xi yi jie he za zhi Zhongguo Zhongxiyi jiehe zazhi = Chinese journal of integrated traditional and Western medicine,1003-5370 (Print),32,2,199-202
,Silva LM and Schalock M and Garberg J and Smith CL,https://pubmed.ncbi.nlm.nih.gov/22549600/,eng,,United States,"In this article, we present a small randomized controlled study evaluating the effect of a dual parent- and trainer-delivered qigong massage methodology on motor skills and sensory responses in 28 children under age 4 with developmental delay and motor tone abnormalities. Fourteen chi…	Qigong massage for motor skills in young children with cerebral palsy and Down syndrome.,2012,5,,	The American journal of occupational therapy : official publication of the American Occupational Therapy Association,1943-7676 (Electronic),66,3,348-55
,Ndao DH and Ladas EJ and Cheng B and Sands SA and Snyder KT and Garvin JH Jr and Kelly KM,https://pubmed.ncbi.nlm.nih.gov/22383266/,eng,,England,"OBJECTIVE: Though often lifesaving, stem cell transplantation (SCT) is a period of great distress for both child and parent. METHODS: We conducted a double-blind, placebo-controlled randomized study evaluating the effect of the respiratory administrati…	Inhalation aromatherapy in children and adolescents undergoing stem cell infusion: results of a placebo-controlled double-blind trial.,2012,3
,de Jong M and Lucas C and Bredero H and van Adrichem L and Tibboel D and van Dijk M,https://pubmed.ncbi.nlm.nih.gov/22050553/,eng,,England,"AIM: This article is a report of a randomized controlled trial of the effects of 'M' technique massage with or without mandarin oil compared to standard postoperative care on infants' levels of pain and distress, heart rate and mean arterial pressure after m…	Does postoperative 'M' technique massage with or without mandarin oil reduce infants' distress after major craniofacial surgery?,2012,8,,	Journal of advanced nursing,1365-2648 (Electronic),68,8,1748-57
Shana S. Jacobs and Kara M. Kelly	Integrative Therapies for Children, Adolescents and Young Adults with Hematological Malignancies
Thompson, Lindsay A; Meinert, Elizabeth; Baker, Kimberly; Knapp, Caprice. ; 30(8): 764-7, 2013 Dec.	Chronic pain management as a barrier to pediatric palliative care.	Am J Hosp Palliat Care
Doering J.H., Reuner G., Kadish N.E., Pietz J., Schubert-Bast S. 29:1 (41-46)	Pattern and predictors of complementary and alternative medicine (CAM) use among pediatric patients with epilepsy.	Epilepsy and Behavior 2013
Gottschling S., Gronwald B., Schmitt S., Schmitt C., Längler A., Leidig E., Meyer S., Baan A., Shamdeen M.G., Berrang J., Graf N.3 21:SUPPL.1 (S61-S69)	Use of complementary and alternative medicine in healthy children and children with chronic medical conditions in Germany.	Complementary Therapies in Medicine 201
Shailaja U., Rao Prasanna N., Arun Raj G.R. 4:3 (373-377)	Clinical study on the efficacy of samvardhana ghrita orally and by matrabasti in motor disabilities of cerebral palsy in children.	International Journal of Research in Ayurveda and Pharmacy 2013
OConnor, N., Graham, D., OMeara, A., Devins, M., Jennings, V., OLeary, D., & OReilly, M. (2013). , 35(7), 537542.	The use of complementary and alternative medicine by Irish pediatric cancer patients.	Journal of Pediatric Hematology/Oncology
Mazlum S, Chaharsoughi NT, Banihashem A, Vashani HB 18(4):280284	The effect of massage therapy on chemotherapy-induced nausea and vomiting in pediatric cancer.	(2013) Iran J Nurs Midwifery Res
. Batalha LM, Mota AA89(6):595600. https://doi. org/10.1016/j.jped.2013.03.022	Massage in children with cancer: effectiveness of a protocol.	(2013) J Pediatr
. Tomazevic T, Jazbec J21(4):306312. https://doi.org/10.1016/j. ctim.2013.04.002	A double blind randomised placebo controlled study of propolis (bee glue) effectiveness in the treatment of severe oral mucositis in chemotherapy treated children.	(2013)Complement Ther Med
Sandar K, Win Lai M, Han W, et al: 25:183-188, 2013	Use of complementary and alternative medicine (CAM) in children with cancer at Yangon Childrens Hospital.	Myanmar Health Sciences Research Journal.
Valji R, Adams D, Dagenais S, et al:Evid Based Complement Alternat Med 2013:527163, 2013	Complementary and alternative medicine: A survey of its use in pediatric oncology.	Evid Based Complement Alternat Med 2013
,Jastrowski Mano KE and Salamon KS and Hainsworth KR and Anderson Khan KJ and Ladwig RJ and Davies WH and Weisman SJ,https://pubmed.ncbi.nlm.nih.gov/24254033/,eng,,United States,"CONTEXT: It is estimated that 1 in 5 children in the United States is affected by chronic pain. Increasing adaptive coping strategies and decreasing stress may be important in treatment. Research has suggested that mindf…	A randomized, controlled pilot study of mindfulness-based stress reduction for pediatric chronic pain.,2013,11	,,Alternative therapies in health and medicine,1078-6791 (Print),19,6,8-14
,Wang TH and Peng YC and Chen YL and Lu TW and Liao HF and Tang PF and Shieh JY,https://pubmed.ncbi.nlm.nih.gov/23757295/,eng,,United States,"BACKGROUND: Neurologic music therapy has demonstrated improved walking performance in persons with neurologic disease	A home-based program using patterned sensory enhancement improves resistance exercise effects for children with cerebral palsy: a randomized controlled trial.,2013,1	0,,Neurorehabilitation and neural repair,1552-6844 (Electronic),27,8,684-94
,Nam MJ and Bang YIe and Kim TI,https://pubmed.ncbi.nlm.nih.gov/23703602/,kor,,Korea (South),"PURPOSE: This study was done to evaluate the effects of 3 times/week and 5 times/week abdominal meridian massage with aroma oils (AMMAO) on the relief of constipation among hospitalized children with disabilities involving the brain lesions (cerebral palsy, epilepsy, and others). METHODS: The participant…	[Effects of abdominal meridian massage with aroma oils on relief of constipation among hospitalized children with brain related disabilities].,2013,4,	,Journal of Korean Academy of Nursing,2093-758X (Electronic),43,2,247-55
,Malboeuf-Hurtubise C and Achille M and Sultan S and Vadnais M,https://pubmed.ncbi.nlm.nih.gov/23663534/,eng,,England,"BACKGROUND: Individuals living with cancer must learn to face not only the physical symptoms of their condition, but also the anxiety and uncertainty related to the progression of the disease, the anticipation of physical and emotional pain related to illness and treatment, the s…	Mindfulness-based intervention for teenagers with cancer: study protocol for a randomized controlled trial.,2013,5,10	,Trials,1745-6215 (Electronic),14,,135
,Wong J and Ghiasuddin A and Kimata C and Patelesio B and Siu A,https://pubmed.ncbi.nlm.nih.gov/22710258/,eng,,United States,"HYPOTHESES: Healing Touch (HT) is an energy therapy that has been shown to lower stress, pain, and fatigue in adult oncology patients. This study evaluated the feasibility of administering HT in pediatric oncology inpatient and outpatient units at Kapi'olani Medical Center…	The impact of healing touch on pediatric oncology patients.,2013,1,	,Integrative cancer therapies,1552-695X (Electronic),12,1,25-30
. Goldschneider, Kenneth R; Good, Julie; Harrop, Emily; Liossi, Christina; Lynch-Jordan, anne; Martinez, Anna E; Maxwell, Lynne G; Stanko-Lopp, Danette. ; 12: 178, 2014 Oct 09.	Pain care for patients with epidermolysis bullosa: best care practice guidelines	BMC Med
Galicia-Connolly E., Adams D., Bateman J., Dagenais S., Clifford T., Baydala L., James King W., Vohra S. 9:4 Article Number e94078	CAM use in pediatric neurology: An exploration of concurrent use with conventional medicine.	PLoS ONE 2014
Gottschling S., Meyer S., Längler A., Scharifi G., Ebinger F., Gronwald B. 4 61:3 (488-492)	Differences in use of complementary and alternative medicine between children and adolescents with cancer in Germany: A population based survey.	Pediatric Blood and Cancer 201
Ladas EJ, Rivas S, Ndao D, Damoulakis D, Bao YY, Cheng B, Kelly KM, Antillon F 61(4):687692. https://doi. org/10.1002/pbc.24791	Use of traditional and complementary/alternative medicine (TCAM) in children with cancer in Guatemala.	(2014) Pediatr Blood Cancer
Zhu Y, Romitti PA, Conway KM, Andrews J, Liu K, Meaney FJ, Street N, Puzhankara S, Druschel CM, Matthews DJ. Complementary and alternative medicine for Duchenne and Becker muscular dystrophies: characteristics of users and caregivers. doi: 10.1016/j.pediatrneurol.2014.02.003. Epub 2014 Feb 15. PMID: 24785967; PMCID: PMC4467767.		Pediatr Neurol. 2014 Jul;51(1):71-7.
Philibert C, Hoegy D, Philippe M, Marec-Bérard P, Bleyzac. 102(10):854-62. French. doi: 10.1016/j.bulcan.2015.06.008. Epub 2015 Sep 19. PMID: 26387822.	N. Évaluation du recours aux médecines alternatives et complémentaires orales dans un service d'onco-hématologie pédiatrique [A French survey on the resort of oral alternative complementary medicines used in children with cancer].	Bull Cancer. 2015
Italia S, Brand H, Heinrich J, Berdel D, von Berg A, Wolfenstetter SB. 10;15:49. doi: 10.1186/s12906-015-0569-8. PMID:	Utilization of complementary and alternative medicine (CAM) among children from a German birth cohort (GINIplus): patterns, costs, and trends of use.	BMC Complement Altern Med. 2015
Datta-Mitra A, Ahmed O Jr..	Ayurvedic medicine use and lead poisoning in a child: a continued concern in the United States	Clin Pediatr (Phila). 2015
Magi T., Kuehni C.E., Torchetti L., Wengenroth L., Lüer S., Frei-Erb M. 10:12 Article Number e0145787	Use of complementary and alternative medicine in children with cancer: A study at a Swiss University Hospital.	PLoS ONE 2015
Franik S., Huidekoper H.H., Visser G., De Vries M., De Boer L., Hermans-Peters M., Rodenburg R.J., Verhaak C., Vlieger A.M., Smeitink J.A.M., Janssen M.C.H., Wortmann S.B. 38:1 SUPPL. 1 (S208)	High prevalence of complementary and alternative medicine use in patients with genetically proven mitochondrial disorders.	Journal of Inherited Metabolic Disease 2015
Mamidi P., Gupta K. 6:1 (73-76)	Ayurvedic management of cerebral palsy: Report of two cases with review of literature.	International Research Journal of Pharmacy 2015
Pourtsidis A., Doganis D., Baka M., Varvoutsi M., Bouhoutsou D., Xatzi P., Kosmidis H.20:2 (602-607)	Prayer and blessings focused for healing is the most popular complementary intervention in a paediatric oncology unit in Greece.	Journal of B.U.ON. 2015
Beringer, A., Vaillancourt, R., Villarreal, G., Vadeboncoeur, C. ). 20(1), pp. 23-29	The use of natural health products by paediatric patients in respite care.	2015 Paediatrics and Child Health (Canada
Miladinia M, Baraz S, Nouri EM, Baesis MG (2015) Effects of slow-stroke back massage on chemotherapy-induced nausea and vomiting in the pediatrics with acute leukemia: a challenge of controlling symptoms. Int J Pediatr 3(62):11451152	Effects of slow-stroke back massage on chemotherapy-induced nausea and Support Care Cancer vomiting in the pediatrics with acute leukemia: a challenge of controlling symptoms.	Int J Pediatr
Hagag AA, AbdElaal AM, Elfaragy MS, Hassan SM, Elzamarany EA. Therapeutic value of black seed oil in methotrexate hepatotoxicity in Egyptian children with acute lymphoblastic leukemia. Infect Disord Drug Targets. 2015;15(1):64-71. doi: 10.2174/1871526515666150320161440. PMID: 25809628.	Therapeutic value of black seed oil in methotrexate hepatotoxicity in Egyptian children with acute lymphoblastic leukemia. 15(1):6471	Infect Disord Drug Targets
Ladas EJ, Lin M, Antillion F, et al: Ier. Cancer 121:1492-1498, 2015	Improving our understanding of the use of traditional complementary/alternative medicine in children with canc	Cancer 121:1492-1498, 2015
Njuguna F, Mostert S, Seijffert A, et al: 23:1251-1259, 2015	Parental experiences of childhood cancer treatment in Kenya.	Support Care Cancer
Abd-Elshafy SK, Khalaf GS, Abo-Kerisha MZ, Ahmed NT, ElAziz MA, Mohamed MA.	Not all sounds have negative effects on children undergoing cardiac surgery.	Journal of Cardiothoracic and Vascular Anesthesia 2015;29(5):1277-84. [DOI: 10.1053/ j.jvca.2015.01.005] [PMID: 26384629]
Hartmann N, Neininger MP, Bernhard MK, Syrbe S, Nickel P, Merkenschlager A,Kiess W, Bertsche T, Bertsche A. 20(1):11-9.	Use of complementary and alternative medicine (CAM) by parents in their children and adolescents with epilepsy - Prevelance, predictors and parents' assessment.	Eur J Paediatr Neurol. 2016
Brulé D, Gillmeister B, Lee M, Alexander S, Gassas A, Hendershot E, Zupanec S, Dupuis L, Sung L. 15(4):495-501. doi: 10.1177/1534735415617023. Epub 2015 Nov 15. PMID:	A Feasibility Pilot Trial of Individualized Homeopathic Treatment of Fatigue in Children Receiving Chemotherapy.	Integr Cancer Ther. 2016
Osenga, Kaci; Postier, Andrea; Dreyfus, Jill; Foster, Laurie; Teeple, Wrenda; Friedrichsdorf, Stefan J. ; 52(5): 673-680, 2016 11.	A Comparison of Circumstances at the End of Life in a Hospital Setting for Children With Palliative Care Involvement Versus Those Without.	J Pain Symptom Manage
. Schütze, Tim; Längler, Alfred; Zuzak, Tycho Jan; Schmidt, Pia; Zernikow, Boris.; 24(7): 2869-75, 2016 07.	Use of complementary and alternative medicine by pediatric oncology patients during palliative care	Support Care Cancer
Diorio C, Lam CG, Ladas EJ, Njuguna F, Mbah G, Taromina K, Marjerrison S	Global use of traditional and complementary medicine in childhood cancer: a systematic review	(2016). J Glob Oncol. https://doi.org/10.1200/JGO.2016.005587
Abdulrhman MA, Hamed AA, Mohamed SA, Hassanen NA (2016) 25:98103. https://doi.org/10.1016/j.ctim. 2016.01.009	Effect of honey on febrile neutropenia in children with acute lymphoblastic leukemia: a randomized crossover open-labeled study.	Complement Ther Med
Jacobs S, Mowbray C, Cates LM, Baylor A, Gable C, Skora E, et al.	Pilot study of massage to improve sleep and fatigue in hospitalized adolescents with cancer.	Paediatric Blood & Cancer 2016;63(5):880-6. [DOI: 10.1002/pbc.25902] [PMID: 26757318]
,Mon MM and Liabsuetrakul T and Htut KM,https://pubmed.ncbi.nlm.nih.gov/27920241/,eng,,China,"This study aims to identify the effectiveness of mindfulness intervention on the psychological behaviors of adolescents with parental HIV infection and its associated factors in Myanmar. A total of 80 adolescents from 2 intervention townships and 80 adolescents from 2 control townships were enrolled in a…	Effectiveness of Mindfulness Intervention on Psychological Behaviors Among Adolescents With Parental HIV Infection: A Group-Randomized Controlled Trial.,2016,11	,,Asia-Pacific journal of public health,1941-2479 (Electronic),28,8,765-775
0,Kiberd MB and Clarke SK and Chorney J and d'Eon B and Wright S,https://pubmed.ncbi.nlm.nih.gov/27829428/,eng,,England,"BACKGROUND: Postoperative nausea and vomiting (PONV) is one of the most common postoperative complications of general anesthesia in pediatrics. Aromatherapy has been shown to be effective in treating PONV in adults. Given the encouraging results of the adult studies, we planned…	Aromatherapy for the treatment of PONV in children: a pilot RCT.,2016,11,	9,BMC complementary and alternative medicine,1472-6882 (Electronic),16,1,45
,Chester SJ and Stockton K and De Young A and Kipping B and Tyack Z and Griffin B and Chester RL and Kimble RM,https://pubmed.ncbi.nlm.nih.gov/27129580/,eng,,England,"BACKGROUND: Burns and the associated wound care procedures can be extremely painful and anxiety-provoking for children. Burn injured children and adolescents are therefore at greater risk of experiencing a range of psychological rea…	Effectiveness of medical hypnosis for pain reduction and faster wound healing in pediatric acute burn injury: study protocol for a randomized controlled trial.,2016,4,29,	Trials,1745-6215 (Electronic),17,1,223
s. Loeffen, Erik A H; Tissing, Wim J E; Schuiling-Otten, Meggi A; de Kruiff, Chris C; Kremer, Leontien C M; Verhagen, A A Eduard. ; 103(5): 480-485, 2018 05.	Individualised advance care planning in children with life-limiting condition	Arch Dis Child
. Hudson, Briony F; Oostendorp, Linda Jm; Candy, Bridget; Vickerstaff, Victoria; Jones, Louise; Lakhanpaul, Monica; Bluebond-Langner, Myra; Stone, Paddy. ; 31(5): 419-436, 2017 05.	The under reporting of recruitment strategies in research with children with life-threatening illnesses: A systematic review	Palliat Med
Palande A., Ojha N.K.7 8:5 (14-19)	Ayurveda management of spasticity in children with Cerebral Palsy: A randomized controlled trial.	International Journal of Research in Ayurveda and Pharmacy 201
; 17(7): 785793. doi:10.1016/j.acap.2017.02.008.	Complementary and alternative medicine use by children with pain in the United States.	Acad Pediatr. 2017
Thrane, S. E., Maurer, S. H., Ren, D., Danford, C. A., & Cohen, S. M. (2017). , 34(4), 373379.	Reiki therapy for symptom management in children receiving palliative care: A pilot study.	American Journal of Hospice and Palliative Medicine
Chokshi SK, Ladas EJ, Taromina K, McDaniel D, Rooney D, Jin Z, Hsu WC, Kelly KM https:// doi.org/10.1002/pbc.26424	Predictors of acupuncture use among children and adolescents with cancer.	(2017) Pediatr Blood Cancer.
5,Freedenberg VA and Hinds PS and Friedmann E,https://pubmed.ncbi.nlm.nih.gov/28702717/,eng,,United States,"Adolescents with cardiac diagnoses face unique challenges that can cause psychosocial distress. This study compares a Mindfulness-Based Stress Reduction (MBSR) program to a video online support group for adolescents with cardiac diagnoses. MBSR is a structured psycho-educational program whi…	Mindfulness-Based Stress Reduction and Group Support Decrease Stress in Adolescents with Cardiac Diagnoses: A Randomized Two-Group Study.,2017,10,	,Pediatric cardiology,1432-1971 (Electronic),38,7,1415-142
,Moody K and Abrahams B and Baker R and Santizo R and Manwani D and Carullo V and Eugenio D and Carroll A,https://pubmed.ncbi.nlm.nih.gov/28192225/,eng,,United States,"CONTEXT: Sickle cell disease (SCD) vaso-occlusive crisis (VOC) remains an important cause of acute pain in pediatrics and the most common SCD complication. Pain management recommendations in SCD include nonpharmacological intervent…	A Randomized Trial of Yoga for Children Hospitalized With Sickle Cell Vaso-Occlusive Crisis.,2017,6	,,Journal of pain and symptom management,1873-6513 (Electronic),53,6,1026-1034
Radossi AL, Taromina K, Marjerrison S, Diorio CJ, Similio R, Njuguna F, Afungchwi GM, Ladas EJ.	A systematic review of integrative clinical trials for supportive care in pediatric oncology: a report from the International Society of Pediatric Oncology.	Supportive Care in Cancer, 2017, ? 2, p. 375-391
Menut V, Seigneur E, Gras Leguen C, Orbach D, Thebaud E. French. doi: 10.1016/j.bulcan.2018.11.017. Epub 2019 Feb 14. PMID: 30771881.	Utilisation des médecines complémentaires et alternatives chez lenfant et ladolescent atteint de cancer : une pratique fréquente [Complementary and alternative medicine use in two French pediatric oncology centers: A common practice].	Bull Cancer.
Gaertner K, Lüer SC, Frei-Erb M, von Ammon K doi:10.1016/j.ctim.2018.10.010. Epub 2018 Oct 16. PMID: 30477851.	Complementary individual homeopathy in paediatric cancer care: A case series from a University Hospital, Switzerland.	. Complement Ther Med
Ye, Zeng Jie; Zhang, Zhang; Liang, Mu Zi; Liu, Xiao Xiao; Sun, Zhe; Zhao, Jing Jing; Hu, Guang Yun; Yu, Yuan Liang. ; 38: 42-49, 2019 Feb.	Symptoms and management of children with incurable cancer in mainland China.	Eur J Oncol Nurs
Superdock, Alexandra K; Barfield, Raymond C; Brandon, Debra H; Docherty, Sharron L. ; 17(1): 107, 2018 Sep 12.	Exploring the vagueness of Religion & Spirituality in complex pediatric decision-making: a qualitative study.	BMC Palliat Care
Thomas, Rene; Phillips, Marcia; Hamilton, Rebekah J. ; 50(4): 375-382, 2018 07.	Pain Management in the Pediatric Palliative Care Population.	J Nurs Scholarsh
Radossi, Andrea L; Taromina, Katherine; Marjerrison, Stacey; Diorio, Caroline J; Similio, Raquel; Njuguna, Festus; Afungchwi, Glenn M; Ladas, Elena J. ; 26(2): 375-391, 2018 02.	A systematic review of integrative clinical trials for supportive care in pediatric oncology: a report from the International Society of Pediatric Oncology, T&CM collaborative.	Support Care Cancer
Friedrichsdorf, Stefan J; Kohen, Daniel P. ; 7(1): 136-150, 2018 Jan.	Integration of hypnosis into pediatric palliative care.	Ann Palliat Med
Shafto, Kate; Gouda, Suzanne; Catrine, Kris; Brown, Melanie L. 2018. , no. 6: 75. https://doi.org/10.3390/children5060075	Integrative Approaches in Pediatric Palliative Care	Children 5
Ranger A., Helmert E., Bott T.S., Ostermann T., Als H., Bassler D., Hautzinger M., Vagedes J. 41 (240-246)	Physiological and emotional effects of pentatonic live music played for preterm neonates and their mothers in the Newborn Intensive Care Unit: A randomized controlled trial.	Complementary Therapies in Medicine 2018
Kumar D., Ojha N.K. International Journal of Research in Ayurveda and Pharmacy 2018 9:4 (50-52)	Ayurvedic management of spastic cerebral palsy: A case study.	International Journal of Research in Ayurveda and Pharmacy 2018
Polevoy T.7:6 Article Number 149	Complementary medicine: Risks to infants and children.	Journal of Clinical Medicine 2018
Singh S.K., Rajoria K.9:2 (131-135) Cited by: 1	Ayurvedic management of chronic constipation in Hirschsprung disease  A case study.	Journal of Ayurveda and Integrative Medicine 2018
Rajanandh M.G., Scott J.X., Reddy J.S., Raju J.M., Kaniarivi M., Raj K.R. 5:1 (20-23)	Pattern of complementary and alternative medicine use in pediatric oncology patients in a South Indian hospital	Journal of Cancer Research and Practice 2018
Arun Raj G.R., Shailaja U., Rao P.N., Pujar M.P., Srilakshmi , Mohan K. 9:2 (96-100)	Effectiveness of Ayurveda treatment modalities in the management of spasticity in children with cerebral palsy at a tertiary care teaching hospital of Southern India.	International Journal of Research in Ayurveda and Pharmacy 2018
Chabanov D., Tsintzas D., Vithoulkas G. 23(2515690X18777995) Cited by: 3	Levels of Health Theory With the Example of a Case of Juvenile Rheumatoid Arthritis.	Journal of evidence-based integrative medicine 2018
,"Oniyangi, O and Cohall, DH",	Phytomedicines (medicines derived from plants) for sickle cell disease,2020	Cochrane Database Syst Rev. 2018 Feb 15;2(2):CD004448. doi: 10.1002/14651858.CD004448.pub6. Update in: Cochrane Database Syst Rev. 2020 Sep 25;9:CD004448. doi: 10.1002/14651858.CD004448.pub7. PMID: 29446825; PMCID: PMC6491089.
,Arruda JM and Bogetz AL and Vellanki S and Wren A and Yeh AM,https://pubmed.ncbi.nlm.nih.gov/30477870/,eng,,Scotland,"OBJECTIVES: To determine whether utilizing yoga as an adjunctive therapy to the medical standard of care for adolescents with inflammatory bowel disease (IBD) is: (1) feasible and acceptable, (2) effective in reducing disease severity, intestinal inflammation and improving wellne…	Yoga as adjunct therapy for adolescents with inflammatory bowel disease: A pilot clinical trial.,2018,12,	,Complementary therapies in medicine,1873-6963 (Electronic),41,,99-104
8,Evans A and Malvar J and Garretson C and Pedroja Kolovos E and Baron Nelson M,https://pubmed.ncbi.nlm.nih.gov/29947285/,eng,,United States,"INTRODUCTION: Chemotherapy-induced nausea can be distressing and difficult to manage in children with cancer. The purpose of this study was to investigate the utility of ginger aromatherapy in relieving chemotherapy-induced nausea in children with cancer. M…	The Use of Aromatherapy to Reduce Chemotherapy-Induced Nausea in Children With Cancer: A Randomized, Double-Blind, Placebo-Controlled Trial.,2018,,	,Journal of pediatric oncology nursing : official journal of the Association of Pediatric Oncology Nurses,1532-8457 (Electronic),35,6,392-39
,Mak C and Whittingham K and Cunnington R and Boyd RN,https://pubmed.ncbi.nlm.nih.gov/29869333/,eng,,England,"AIM: To investigate the efficacy of an embodied mindfulness-based movement programme (MiYoga), targeting attention in children with cerebral palsy (CP). METHOD: Total number of participants 42, with 24 boys (57.1%) and 18 girls (42.9%)	Effect of mindfulness yoga programme MiYoga on attention, behaviour, and physical outcomes in cerebral palsy: a randomized controlled trial.,2018,9,,	Developmental medicine and child neurology,1469-8749 (Electronic),60,9,922-932
,Rennick JE and Stremler R and Horwood L and Aita M and Lavoie T and Majnemer A and Antonacci M and Knox A and Constantin E,https://pubmed.ncbi.nlm.nih.gov/29659416/,eng,,United States,"OBJECTIVES: To examine the feasibility and acceptability of a PICU Soothing intervention using touch, reading, and music. DESIGN: Nonblinded, pilot randomized controlled trial. SETTING: The PICU and medical-surgic…	A Pilot Randomized Controlled Trial of an Intervention to Promote Psychological Well-Being in Critically Ill Children: Soothing Through Touch, Reading, and Music.,2018,7	,,Pediatric critical care medicine : a journal of the Society of Critical Care Medicine and the World Federation of Pediatric Intensive and Critical Care Societies,1529-7535 (Print),19,7,e358-e366
,Marrades-Caballero E and Santonja-Medina CS and Sanz-Mengibar JM and Santonja-Medina F,https://pubmed.ncbi.nlm.nih.gov/29484877/,eng,,Italy,"BACKGROUND: After receiving neurologic music therapy, functional improvements in children with severe bilateral cerebral palsy have not been found in the literature. Musical training with instruments allows interrelationships between movement, emotions and …	Neurologic music therapy in upper-limb rehabilitation in children with severe bilateral cerebral palsy: a randomized controlled trial.,2018,12	,,European journal of physical and rehabilitation medicine,1973-9095 (Electronic),54,6,866-872
van der Heijden MJE and Jeekel J and Rode H and Cox S and van Rosmalen J and Hunink MGM and van Dijk M,https://pubmed.ncbi.nlm.nih.gov/29395407/,eng,,Netherlands,"OBJECTIVE: Burn wound care procedures are very painful and lead to distress. Live music therapy has shown beneficial effects on distress and pain in specific pediatric patient populations. In this study we measured whether live music th…	Can live music therapy reduce distress and pain in children with burns after wound care procedures? A randomized controlled trial.,2018,6,	,Burns : journal of the International Society for Burn Injuries,1879-1409 (Electronic),44,4,823-833,
,Coppola G and Operto FF and Caprio F and Ferraioli G and Pisano S and Viggiano A and Verrotti A,https://pubmed.ncbi.nlm.nih.gov/29182948/,eng,,United States,"In this prospective, randomized, open label study, we compared the effect on seizure recurrence and quality-of-life parameters, of two different protocols of music therapy in children and adolescents with refractory epileptic encephalopathi…		,,Epilepsy & behavior : E&B,1525-5069 (Electronic),78,,100-103
,van Dijk M and O'Flaherty LA and Hoedemaker T and van Rosmalen J and Rode H,https://pubmed.ncbi.nlm.nih.gov/29089207/,eng,,Netherlands,"IMPORTANCE: In a previous observational study we found that massage therapy reduced anxiety and stress in pediatric burn patients. We aimed to test this effect in a randomized controlled trial. OBJECTIVE: To determine whether (1) aromatherapy massage can provide…	Massage has no observable effect on distress in children with burns: A randomized, observer-blinded trial.,2018,2	,,Burns : journal of the International Society for Burn Injuries,1879-1409 (Electronic),44,1,99-107
,Webb L and Perry-Parrish C and Ellen J and Sibinga E,https://pubmed.ncbi.nlm.nih.gov/29067834/,eng,,England,"HIV-infected youth experience many stressors, including stress related to their illness, which can negatively impact their mental and physical health. Therefore, there is a significant need to identify potentially effective interventions to improve stress management, coping, and self-regu…	Mindfulness instruction for HIV-infected youth: a randomized controlled trial.,2018	,6,,AIDS care,1360-0451 (Electronic),30,6,688-695
Fetz K, Ostermann T, Schwermer M, Appelbaum S, Vagedes J, Zuzak TJ, Längler A.	Do patients of integrative anthroposophic pediatric inpatient departments differ? Comparative analysis to all pediatric inpatients in Germany considering demographic and clinical characteristics	BMC Public Health
Dani SU.	A curious association of chronic homeopathic arsenic ingestion with nonspecific symptoms in a Swiss teenager.	Swiss Med Wkly
. Reis, Daniela 1 ; Güthlin, Corina 2 ; Schildmann, Jan 3 ; Zuzak, Tycho J. 4 ; Hilje, Clara C. 1 ; Längler, Alfred 1 ;	Information and Training Needs of Pediatric Oncologists in Complementary and Integrative Medicine: A Cross-Sectional Study	Journal of Pediatric Hematology/Oncology, Volume 41, Number 7, October 2019, pp. 551-556(6)
EA Duffy, N Dias, V Hendricks-Ferguson -	Perspectives on cancer pain assessment and management in children.	Seminars in oncology , 2019 - Elsevier
. Saxena V., Srivastava N., Kumar A. 9 10:12 (5318-5326)	Juvenile idiopathic arthritis (JIA) in adolescents: A revolution in treatment by Ayurveda	International Journal of Pharmaceutical Sciences and Research 201
Kaulfersch W., Pichler E., Flaschberger S., Jauk B., Pirolt K. 167:9 (788-795) Cited by: 1	20 years of outpatient homeopathic treatment in the pediatric oncology ward of the Department for Child and Adolescent Medicine at the Klagenfurt General Hospital.	Monatsschrift fur Kinderheilkunde 2019
Vandana , Srivastava A.K., Sharma K.K., Sharma P., Sharma L., 9 10:5 (82-85)	Effect of Panchkarma in the management of Duchenne muscular dystrophy: A case study.	Bhuvnesh International Journal of Research in Ayurveda and Pharmacy 201
sriasih NK, Allenidekania A, Wanda D.	The effects of the COMMASH-E intervention on the fatigue, sleep quality and functional status of children with cancer in Indonesia.	Comprehensive Child and Adolescent Nursing 2019;42(S1):197-207. [DOI: 10.1080/24694193.2019.1594451]
,Liu H and Gao X and Hou Y,https://pubmed.ncbi.nlm.nih.gov/31116262/,eng,,Brazil,"OBJECTIVES: To evaluate the effects of mindfulness-based stress reduction (MBSR) combined with music therapy (MT) on clinical symptoms in patients with osteosarcoma. METHODS: Patients diagnosed with osteosarcoma were assessed for eligibility. A total of 101 patients were ultimately randomized into the intervention a…	Effects of mindfulness-based stress reduction combined with music therapy on pain, anxiety, and sleep quality in patients with osteosarcoma.,2019,11,	,"Revista brasileira de psiquiatria (Sao Paulo, Brazil : 1999)",1809-452X (Electronic),41,6,540-545
,Alay B and Esenay FI,https://pubmed.ncbi.nlm.nih.gov/31000844/,eng,,Pakistan,"OBJECTIVE: To investigate the effect of music during routine nursing care on full-term newborns physiological measurements, hospital stay and stress symptoms. METHODS: The randomised controlled trial was conducted at the Level II neonatal intensive care unit of a state hospital in Turkey from November 2014 to August 20…	The clinical effect of classical music and lullaby on term babies in neonatal intensive care unit: A randomised controlled trial.,2019,4,,JPMA.	The Journal of the Pakistan Medical Association,0030-9982 (Print),69,4,459-463
Alemdar D and Yaman AktaÅ Y,https://pubmed.ncbi.nlm.nih.gov/30711327/,eng,,United States,"PURPOSE: This study aimed to investigate the effects of the Buzzy, Jet lidokaine, bubble-blowing and inhalation aromatherapy with lavender essence on pain, stress and fear in children undergoing phlebotomy. DESIGNS AND METHODS: This study was a prospective, randomized controlled trial. The sample was compri…	The Use of the Buzzy, Jet Lidokaine, Bubble-blowing and Aromatherapy for Reducing Pediatric Pain, Stress and Fear Associated with Phlebotomy.,2019,3	,,Journal of pediatric nursing,1532-8449 (Electronic),45,,e64-e72,KÃ¼Ã§Ã¼k
Fetz K, Längler A, Schwermer M, Carvalho-Hilje C, Vagedes J, Zuzak TJ, Ostermann T.	Comparative analysis of resource utilization in integrative anthroposophic and all German pediatric inpatient departments. doi: 10.1186/s12913-020-05782-6. PMID: 33046108;. PMCID: PMC7552368.	BMC Health Serv Res
Junghans-Rutelonis, Ashley N; Moquist, Kristin L; Blaylark, Rae M; Anderson, Nicole; Brown, Melanie L.	Incorporating integrative medicine and patient preferences into a pilot interdisciplinary sickle cell wellness clinic.	Complement Ther Med ; 49: 102333, 2020
Shinde R.V., Ambad R., Adhav P., Fadanvis P., Chakole S. Indian Journal of Forensic Medicine and Toxicology 2020 14:4 (7018-7022) Cited by: 0	Rasaushadhi (Herbomineral formulations) induced nephrotoxicity in children: Safety concern case series.	Indian Journal of Forensic Medicine and Toxicology 2020
Dhati Ravi M., Babu T., Panachiyil G.M., Sebastian J. 0 13:6 (1-3)	A rare pediatric case of chronic arsenic poisoning from ayurvedic medication.	Asian Journal of Pharmaceutical and Clinical Research 202
Shailaja U., Mangala Jyothsna G.P. 11:2 (1-4)	Ayurvedic management of spastic cerebral palsy: A case study.	International Journal of Research in Ayurveda and Pharmacy 2020
Giordano F, Zanchi B, De Leonardis F, Rutigliano C, Esposito F, Brienza N, et al.	The infulence of music therapy on preoperative anxiety in pediatric oncology patients undergoing invasive procedures.	Arts in Psychotherapy 2020;68:101649. [DOI: 10.1016/j.aip.2020.101649]
Montero-Ruiz A and Fuentes LA and PÃ©rez Ruiz E and GarcÃ­a-Agua Soler N and Rius-Diaz F and Caro Aguilera P and PÃ©rez FrÃ­as J and MartÃ­n-MontaÃ±ez E,https://pubmed.ncbi.nlm.nih.gov/33125399/,eng,,United States,"Airway clearance therapy (ACT) is considered an important approach to improve airway clearance in children with cystic fibrosis (CF). Daily ACT administration requires substantial comm…	Effects of music therapy as an adjunct to chest physiotherapy in children with cystic fibrosis: A randomized controlled trial.,2020,,,	PloS one,1932-6203 (Electronic),15,10,e0241334,
Lester EG and Macklin EA and Plotkin S and Vranceanu AM,https://pubmed.ncbi.nlm.nih.gov/32078086/,eng,,United States,"PURPOSE: To examine effects of a virtual mind-body group for adolescents with neurofibromatoses (NF1 and NF2	Improvement in resiliency factors among adolescents with neurofibromatosis who participate in a virtual mind-body group program.,2020,4	,,Journal of neuro-oncology,1573-7373 (Electronic),147,2,451-457,
Harorani M and Davodabady F and Masmouei B and Barati N,https://pubmed.ncbi.nlm.nih.gov/31862277/,eng,,Netherlands,"BACKGROUND AND OBJECTIVES: Burn patients experience a high level of anxiety and poor sleep quality due to their special physical and psychological conditions. The present study aimed to investigate the effect of progressive muscle relaxation on anxiety and sleep quality in burn pati…	The effect of progressive muscle relaxation on anxiety and sleep quality in burn patients: A randomized clinical trial.,2020,8,	,Burns : journal of the International Society for Burn Injuries,1879-1409 (Electronic),46,5,1107-1113,
,Haase JE and Robb SL and Burns DS and Stegenga K and Cherven B and Hendricks-Ferguson V and Roll L and Docherty SL and Phillips C,https://pubmed.ncbi.nlm.nih.gov/31802124/,eng,,England,"This empirical phenomenology study reports adolescents/young adults (AYA) experiences of the therapeutic music video (TMV) intervention arm of a randomized controlled clinical trial (Children's Oncology Group	Adolescent/Young Adult Perspectives of a Therapeutic Music Video Intervention to Improve Resilience During Hematopoietic Stem Cell Transplant for Cancer.,2020,2,25	,Journal of music therapy,2053-7395 (Electronic),57,1,3-33
Lüthi E., Diezi M., Danon N., Dubois J., Pasquier J., Burnand B., Rodondi P.-Y. [In Process] 21:1 Article Number 9	Complementary and alternative medicine use by pediatric oncology patients before, during, and after treatment.	BMC Complementary Medicine and Therapies 2021
,Huang YL and Lei YQ and Xie WP and Cao H and Yu XR and Chen Q,https://pubmed.ncbi.nlm.nih.gov/34477246/,eng,,United States,"OBJECTIVE: To investigate the effect of music therapy on infants who underwent mechanical ventilation after cardiac surgery. METHODS: A prospective randomized controlled study was conducted in a provincial hospital in southeast China. The subjects were randomly divided into…	Effect of music therapy on infants who underwent mechanical ventilation after cardiac surgery.,2021,12,	,Journal of cardiac surgery,1540-8191 (Electronic),36,12,4460-4464
,Bush HI and LaGasse AB and Collier EH and Gettis MA and Walson K,https://pubmed.ncbi.nlm.nih.gov/34467386/,eng,,United States,"BACKGROUND: Music is often used as a nonpharmacological pain management strategy, but little evidence is available about its role in pediatric critical care patients. OBJECTIVE: To determine the effect of a live music intervention versus a recorded music intervention on …	Effect of Live Versus Recorded Music on Children Receiving Mechanical Ventilation and Sedation.,2021,9,1,	American journal of critical care : an official publication, American Association of Critical-Care Nurses,1937-710X (Electronic),30,5,343-349
Ardahan AkgÃ¼l E and Karakul A and AltÄ±n A and DoÄan P and HoÅgÃ¶r M and Oral A,https://pubmed.ncbi.nlm.nih.gov/34229085/,eng,,Scotland,"BACKGROUND: Burns are a source of pain, which cannot be fully treated with medications. OBJECTIVES: This study aims is to test the effectiveness of lavender oil inhalation aromatherapy applied before dressing change on vital signs and pain levels of children …	Effectiveness of lavender inhalation aromatherapy on pain level and vital signs in children with burns: a randomized controlled trial.,2021,8,,	Complementary therapies in medicine,1873-6963 (Electronic),60,,102758,
Huang YL, Lei YQ, Liu JF, Cao H, Yu XR, Chen Q	The music video therapy in postoperative analgesia in preschool children after cardiothoracic surgery.,2021,7,,	Journal of cardiac surgery,1540-8191 (Electronic),36,7,2308-2313
,Lee A and Moulton D and Mckernan L and Russell A and Slaughter JC and Acra S and Walker L,https://pubmed.ncbi.nlm.nih.gov/33538413/,eng,,United States,"OBJECTIVE: The aim of this study was to implement clinical hypnosis (CH) as an adjunctive therapy for adolescents with Crohn's disease (CD) and to assess the impact of CH on quality of life (QoL), abdominal pain, psychosocial measures, and diseas…	Clinical Hypnosis in Pediatric Crohn's Disease: A Randomized Controlled Pilot Study.,2021,3,1	,Journal of pediatric gastroenterology and nutrition,1536-4801 (Electronic),72,3,e63-e70
,Eid MM and Abdelbasset WK and Abdelaty FM and Ali ZA,https://pubmed.ncbi.nlm.nih.gov/33288333/,eng,,Netherlands,"BACKGROUND: Burn injuries cause significant physical impairments that need comprehensive rehabilitation and coordination with the acute burn care team. Music had been shown to increase positive mood during exercise, which may result in motivation for participation in exercise programs…	Effect of physical therapy rehabilitation program combined with music on children with lower limb burns: A twelve-week randomized controlled study.,2021,8,	,Burns : journal of the International Society for Burn Injuries,1879-1409 (Electronic),47,5,1146-1152
,Usta C and Tanyeri-Bayraktar B and Bayraktar S,https://pubmed.ncbi.nlm.nih.gov/33259721/,eng,,United States,"Objectives: Aromatherapy has become popular in pain control in recent years compared with other complementary methods. Lavender (Lavandula angustifolia Miller) is a fragrant essential oil used in aromatherapy for its antibacterial, antifungal, muscle-relaxing, and analgesic effects. The s…	Pain Control with Lavender Oil in Premature Infants: A Double-Blind Randomized Controlled Study.,2021,2,,	Journal of alternative and complementary medicine (New York, N.Y.),1557-7708 (Electronic),27,2,136-141
,Sibinga EMS and Webb L and Perin J and Tepper V and Kerrigan D and Grieb S and Denison J and Ellen J,https://pubmed.ncbi.nlm.nih.gov/35914112/,eng,,England,"Adolescents and young adults (AYA) 13-24 years old make up a disproportionate 21% of new HIV diagnoses. Unfortunately, they are less likely to treat HIV effectively, with only 30% achieving viral suppression, limiting efforts to interrupt HI…	,Mindfulness instruction for medication adherence among adolescents and young adults living with HIV: a randomized controlled trial.,2022,12,,AIDS care,1360-0451 (Electronic),34,12,1619-1627	AIDS Care. 2022 Dec;34(12):1619-1627. doi: 10.1080/09540121.2022.2105796. Epub 2022 Aug 1. PMID: 35914112; PMCID: PMC9712224.
Xie J and Wan Z and Duan Y and Wang M and Luo Y and Xiao P and Kang Y and Zhou Y and Luo X and Sun Q and Cheng ASK,https://pubmed.ncbi.nlm.nih.gov/35347418/,eng,,Germany,"BACKGROUND: Music therapy can improve mood in patients undergoing hematopoietic stem cell transplantation (HSCT). However, live music (LM) delivered by professional music therapists is not common in developing countries owing to…	The efficacy of live music for adolescent and young adult patients during hematopoietic stem cell transplantation	Supportive Care in Cancer,1433-7339 (Electronic),30,7,5789-5799
,Karakul A and AkgÃ¼l EA and YalÄ±nÄ±z R and MeÅe T,https://pubmed.ncbi.nlm.nih.gov/35279331/,eng,,United States,"PURPOSE: This study aims to examine the effectiveness of music during pediatric cardiac catheterization procedure on children's pain, fear, anxiety and vital signs. DESIGN AND METHODS: This randomized, blind controlled study was conducted with the guidelines of Consolidated Standards…	Effectiveness of music during cardiac catheterization on children's pain, fear, anxiety and vital signs: A randomized, blind controlled trial.,	,Journal of pediatric nursing,1532-8449 (Electronic),65,,e56-e62,
,Knoerl R and Mazzola E and Woods H and Buchbinder E and Frazier L and LaCasce A and Li BT and Luskin MR and Phillips CS and Thornton K and Berry DL and Ligibel JA,https://pubmed.ncbi.nlm.nih.gov/34896280/,eng,,United States,"CONTEXT: Adolescent and young adults (AYAs) with cancer experience significant psychological distress due to cancer treatment that can persist long after treatment. However,…	Exploring the Feasibility of a Mindfulness-Music Therapy Intervention to Improve Anxiety and Stress in Adolescents and Young Adults with Cancer.,2022,4,	,Journal of pain and symptom management,1873-6513 (Electronic),63,4,e357-e363
Mak C and Whittingham K and Cunnington R and Chatfield M and Boyd RN,https://pubmed.ncbi.nlm.nih.gov/32589851/,eng,,England,"PURPOSE: A randomised controlled trial (RCT) of a mindfulness-based yoga program, MiYoga, for cerebral palsy (CP) demonstrated improved attention in children and decreased mindfulness in parents post-intervention. This paper evaluates the retention of treatment effects at 6…	Six-month follow-up of a mindfulness yoga program, MiYoga, on attention, executive function, behaviour and physical outcomes in cerebral palsy.,2022,3,	,Disability and rehabilitation,1464-5165 (Electronic),44,6,967-973,
Seifert G, Blakeslee SB, Calaminus G, Kandil FI, Barth A, Bernig T, Classen CF, Corbacioglu S, Föll J, Gottschling S, Gruhn B, Vom Hoff-Heise C, Lode HN, Martin D, Nathrath M, Neunhoeffer F, Pekrun A, Wulff B, Zuzak T, Henze G, Längler A.	Integrative medicine during the intensive phase of chemotherapy in pediatric oncology in Germany: a randomized controlled trial with 5-year follow up.
Fayegh Yousefi1, Borhan Moradveisi2, Daem Roshani3, Majid Mansouri4 and Karo Servatyari	Hypnotherapy, Relaxation, and Music Therapy in Pediatric Cancer Pain Management: A Clinical Trial Comparison	Open Pain J, 2024; 17: e18763863291236. http://dx.doi.org/10.2174/0118763863291236240516114419
Ben-Arye E, Samuels N, Seifert G, Gressel O, Peleg R, Jong M.	Integrative Medicine Across the Pediatric Cancer Care Trajectory: A Narrative Review.
